# Supplementary material for: The Beneficial Effects of Alpha-Blockers, Antimuscarinics, Beta 3-Agonist, and PDE5-Inhibitors for Ureteral Stent-Related Discomfort: A Systematic Review and Meta-Analysis from KSER Update Series
Source: Medicina (Kaunas). 2025 Jan 27;61(2):232. doi: 10.3390/medicina61020232 (PMC11857426; doi:10.3390/medicina61020232)
Supplement: Supplementary file 1 [file medicina-61-00232-s001.zip]

Archive with 1 entries (1 files):
- medicina-3402210-supplementary.pdf
